# Supplementary material for: SAR11 ecotypes across ocean basins change with depth due to changes in light and oxygen
Source: ISME J. 2025 Oct 8;19(1):wraf221. doi: 10.1093/ismejo/wraf221 (PMC12598773; doi:10.1093/ismejo/wraf221)
Supplement: Supplemental_table_fig_wraf221 [file supplemental_table_fig_wraf221.zip]

Archive with 5 entries (4 files):
- Supplemental_table_fig_wraf221/
- Supplemental_table_fig_wraf221/Supplemental_figures_2_40.pdf
- Supplemental_table_fig_wraf221/Supplemental_figure_1_trees.pdf
- Supplemental_table_fig_wraf221/Supplemental_table_1_SAR11_rpoB_final.csv
- Supplemental_table_fig_wraf221/Supplemental_table_2_Correlation_matrix_final.csv
